# Supplementary material for: Role of Diagnostics in Epidemiology, Management, Surveillance, and Control of Leptospirosis
Source: Pathogens. 2022 Mar 24;11(4):395. doi: 10.3390/pathogens11040395 (PMC9032781; doi:10.3390/pathogens11040395)
Supplement: Supplementary file 1 [file pathogens-11-00395-s001.zip]

Archive with 1 entries (1 files):
- pathogens-1649654-supplementary.pdf
